# Supplementary material for: Performance analysis of PID controller and fuzzy logic controller for DC-DC boost converter
Source: PLoS One. 2023 Oct 19;18(10):e0281122. doi: 10.1371/journal.pone.0281122 (PMC10586690; doi:10.1371/journal.pone.0281122)
Supplement: S1 File — (TXT) [file pone.0281122.s001.txt]

% function e = fit_1(x)
% kp = x(1);
% ki = x(2)
;kd=x(3)
% 
% fun = @(t)((1500 - 9500 * exp(-10.92*t))./(1+19 *exp(-10.92 * t).*(kp+ki*t) )).^2;
% 
% e = integral (fun,0,5);
% end
function e = fit_1(X)

j=0;
[m,n]=size(X);
kp=X(1);
ki=X(2);

for t1=0:0.1:5;
fun = @(t)((1- 1.301*10^-8 * exp(-0.0526*t)*t^4)./(1.301*10^-8*exp(-0.0526*t)*t^4.*(kp+ki*t) )).^2;

e = integral (fun,0,200);


j=j+1;
ee(j)= e;
end
%plot(t,e)

% e= mean(ee);
%e =10;
%end
[System]
Name='Untitled2'
Type='mamdani'
Version=2.0
NumInputs=2
NumOutputs=1
NumRules=25
AndMethod='min'
OrMethod='max'
ImpMethod='min'
AggMethod='max'
DefuzzMethod='centroid'

[Input1]
Name='error'
Range=[-1 1]
NumMFs=5
MF1='NB':'trimf',[-1 -1 -0.4]
MF2='NS':'trimf',[-1 -0.5 0]
MF3='ZO':'trimf',[-0.4 0 0.4]
MF4='PS':'trimf',[0 0.5 1]
MF5='PB':'trimf',[0.4 1 1]


[Input2]
Name='change_of_error'
Range=[-1 1]
NumMFs=5
MF1='NB':'trimf',[-1 -1 -0.1]
MF2='NS':'trimf',[-0.6 -0.3 0]
MF3='Z0':'trimf',[-0.1 0 0.1]
MF4='PS':'trimf',[0 0.3 0.6]
MF5='PB':'trimf',[0.1 1 1]

[Output1]
Name='output1'
Range=[-1 1]
NumMFs=5
MF1='NB':'trimf',[-1 -1 -0.1]
MF2='NS':'trimf',[-0.6 -0.3 0]
MF3='ZO':'trimf',[-0.1 0 0.1]
MF4='PS':'trimf',[0 0.3 0.6]
MF5='PB':'trimf',[0.1 1 1]

[Rules]
1 2, 2 (1) : 1
1 1, 2 (1) : 1
1 3, 2 (1) : 1
1 4, 1 (1) : 1
1 5, 3 (1) : 1
2 2, 2 (1) : 1
2 1, 2 (1) : 1
2 3, 1 (1) : 1
2 4, 3 (1) : 1
2 5, 4 (1) : 1
3 2, 2 (1) : 1
3 1, 1 (1) : 1
3 3, 3 (1) : 1
3 4, 4 (1) : 1
3 5, 5 (1) : 1
4 2, 1 (1) : 1
4 1, 3 (1) : 1
4 3, 4 (1) : 1
4 4, 5 (1) : 1
4 5, 5 (1) : 1
5 2, 3 (1) : 1
5 1, 4 (1) : 1
5 3, 5 (1) : 1
5 4, 5 (1) : 1
5 5, 5 (1) : 1
